# Supplementary material for: Arsenic disulfide promoted the demethylation of PTPL1 in diffuse large B cell lymphoma cells
Source: PeerJ. 2024 May 14;12:e17363. doi: 10.7717/peerj.17363 (PMC11100478; doi:10.7717/peerj.17363)
Supplement: Supplemental Information 2 [file peerj-12-17363-s002.xls]

## Sheet: sheet
SU-DHL-4	48 h
	1	2	3	4	5	6
control	0.752	0.724	0.736	0.745	0.745	0.74
NC	0.724	0.735	0.733	0.738	0.726	0.734
PTPL1 siRNA	0.854	0.837	0.797	0.833	0.831	0.841
Blank control	0.05	0.045	0.042	0.052	0.048	0.055
DB	48 h
	1	2	3	4	5	6
control	0.765	0.755	0.754	0.742	0.746	0.75
NC	0.77	0.774	0.774	0.782	0.783	0.782
PTPL1 siRNA	0.861	0.851	0.874	0.862	0.873	0.876
Blank control	0.043	0.048	0.052	0.048	0.055	0.047
	SU-DHL-4	48 h
		1	2	3	4	5
	control	0.752	0.724	0.736	0.745	0.745
	NC	0.724	0.735	0.733	0.738	0.726
	PTPL1 siRNA组	0.854	0.837	0.797	0.833	0.831
	空孔组	0.05	0.045	0.042	0.052	0.048
	Control avg	0.691667	0.691667	0.691667	0.691667	0.691667
	control	0.702	0.679	0.694	0.693	0.697
	NC	0.674	0.69	0.691	0.686	0.678
	PTPL1 siRNA组	0.804	0.792	0.755	0.781	0.783
	control	1.01494	0.981687	1.00337	1.00193	1.00771
	NC	0.960114	1.0162	0.995677	0.989899	0.97274
	PTPL1 siRNA组	1.1453	1.16642	1.0879	1.12698	1.12339
	1.01494	0.981687	1.00337	1.00193	1.00771	0.990361
	0.960114	1.0162	0.995677	0.989899	0.97274	0.991241
	1.1453	1.16642	1.0879	1.12698	1.12339	1.14745
	1.01494	0.960114	1.1453
	0.981687	1.0162	1.16642
	1.00337	0.995677	1.0879
	1.00193	0.989899	1.12698
	1.00771	0.97274	1.12339
	0.990361	0.991241	1.14745
