# Supplementary material for: Arsenic disulfide promoted the demethylation of PTPL1 in diffuse large B cell lymphoma cells
Source: PeerJ. 2024 May 14;12:e17363. doi: 10.7717/peerj.17363 (PMC11100478; doi:10.7717/peerj.17363)
Supplement: Supplemental Information 4 [file peerj-12-17363-s004.xls]

## Sheet: sheet
	GM12878	GM12878+As2S2	SU-DHL-4	SU-DHL-4+As2S2	DB	DBDB+As2S2
1	56.67	57.33	78	68	81.33	72.67
2	42.67	45.33	77.33	66.67	84	74
3	51.33	54	80.67	69.33	84	74
Mean	50.2233	52.22	78.6667	68	83.11	73.5567
	SU-DHL-4	48 h
		1	2	3	4	5
	control	0.752	0.724	0.736	0.745	0.745
	NC	0.724	0.735	0.733	0.738	0.726
	PTPL1 siRNA组	0.854	0.837	0.797	0.833	0.831
	空孔组	0.05	0.045	0.042	0.052	0.048
	Control avg	0.691667	0.691667	0.691667	0.691667	0.691667
	control	0.702	0.679	0.694	0.693	0.697
	NC	0.674	0.69	0.691	0.686	0.678
	PTPL1 siRNA组	0.804	0.792	0.755	0.781	0.783
	control	1.01494	0.981687	1.00337	1.00193	1.00771
	NC	0.960114	1.0162	0.995677	0.989899	0.97274
	PTPL1 siRNA组	1.1453	1.16642	1.0879	1.12698	1.12339
	1.01494	0.981687	1.00337	1.00193	1.00771	0.990361
	0.960114	1.0162	0.995677	0.989899	0.97274	0.991241
	1.1453	1.16642	1.0879	1.12698	1.12339	1.14745
	1.01494	0.960114	1.1453
	0.981687	1.0162	1.16642
	1.00337	0.995677	1.0879
	1.00193	0.989899	1.12698
	1.00771	0.97274	1.12339
	0.990361	0.991241	1.14745
