# Supplementary material for: Arsenic disulfide promoted the demethylation of PTPL1 in diffuse large B cell lymphoma cells
Source: PeerJ. 2024 May 14;12:e17363. doi: 10.7717/peerj.17363 (PMC11100478; doi:10.7717/peerj.17363)
Supplement: Supplemental Information 5 [file peerj-12-17363-s005.xlsx]

## Sheet: sheet
		Gene name
No.	Sample	GAPDH	DNMT1	DNMT3B	MDB2
1	Control	17.878	26.952	23.842	24.049
	Control	17.95	26.548	24.181	24.177
	Control	17.849	26.518	25.585	23.961
2	As2S2（5µM）	17.938	27.624	26.014	23.021
	As2S2（5µM）	17.903	27.642	25.856	23.143
	As2S2（5µM）	18.008	27.575	25.88	23.295
3	As2S2（10µM）	18.008	28.04	26.133	22.855
	As2S2（10µM）	17.92	28.044	26.167	22.548
	As2S2（10µM）	17.849	27.974	26.389	22.786
4	As2S2（20µM）	17.922	29.843	26.629	22.065
	As2S2（20µM）	17.916	29.984	26.28	21.943
	As2S2（20µM）	17.91	29.723	26.406	21.998
